# Supplementary material for: The receptor protein tyrosine phosphatase PTPRK promotes intestinal repair and catalysis-independent tumour suppression
Source: J Cell Sci. 2024 Jul 22;137(14):jcs261914. doi: 10.1242/jcs.261914 (PMC11298714; doi:10.1242/jcs.261914)
Supplement: Table S1. Pathology report on middle aged Ptprk KO mice [file joces-137-261914-TableS1.xlsx]

## Sheet: Sheet1
Mouse number	Age (days)	Genotype	Sex	Skin	Liver	Bladder	Cecum	Kidney	Seminal vesicles	Ovary	Eyes
1	314	WT	F			Lymphoid infiltrates
2	314	WT	F					Mild changes and lymphoid infiltrates
3	314	WT	F		Mild multifocal peri vascular lymphoid collections			Focal lymphoid collections
4	314	WT	F		Lymphocyte infiltrates			Lymphocyte infiltrates
5	314	WT	M						Hyperplasia accessory glands cystic
66	323	WT	M			Multifocular vacuolar hepatopathy with lymphoid infiltrates		focal lymphoid infiltrates	Hyperplasia
63	329	HET	F	Hyperkeratosis	Multifocal hepatocyte vacuolation
60	329	HET	F							Ovary cystic haemorrhagic
67	323	HET	M						Hyperplasia
72	318	HET	M
61	329	HOM	F	Hyperketatosis		Polyp	Lymphoid hyperplasia
62	329	HOM	F		Multifocal large lymphoid collections (more than other mice)			Single lymphoid collection
85	295	HOM	F
70	318	HOM	M	focal neutrophilic dermatitis around eye injury							Possible cataract
