# Supplementary material for: The receptor protein tyrosine phosphatase PTPRK promotes intestinal repair and catalysis-independent tumour suppression
Source: J Cell Sci. 2024 Jul 22;137(14):jcs261914. doi: 10.1242/jcs.261914 (PMC11298714; doi:10.1242/jcs.261914)
Supplement: Table S2. RNA Seq analysis of HT29 xenografts including pairwise differentially expressed genes (DEGs). [file joces-137-261914-TableS2.xlsx]

## Sheet: Legend
Legend
WT	Wildtype HT29 xenografts
KO	PTPRK KO HT29 xenografts
KO + WT	PTPRK KO HT29 xenografts re-expressing PTPRK
KO + PD	PTPRK KO HT29 xenografts re-expressing PTPRK.R1095Q (phosphatase dead)
Sheet 1
Stasitically significant differentially expressed genes
All against all
Sheet 2
Differentially expressed genes
Pairwise comparison: WT vs KO
Unpaired Multiple t tests with Welch's correction
with Holm-Šídák correction for multiple comparisons
Sheet 3
Differentially expressed genes
Pairwise comparison: KO vs KO+WT
Unpaired Multiple t tests with Welch's correction
with Holm-Šídák correction for multiple comparisons
Sheet 4
Differentially expressed genes
Pairwise comparison: KO vs KO+PD
Unpaired Multiple t tests with Welch's correction
with Holm-Šídák correction for multiple comparisons
Sheet 5
Differentially expressed genes
Pairwise comparison: KO+WT vs KO+PD
Unpaired Multiple t tests with Welch's correction
with Holm-Šídák correction for multiple comparisons

## Sheet: 1  RNA Seq RPM
NAME	Description	WT 1	WT 2	WT 3	WT 4	WT 5	KO 1	KO 2	KO 3	KO 4	KO 5	KO+WT 1	KO+WT 2	KO+WT 3	KO+WT 4	KO+WT 5	KO+PD 1	KO+PD 2	KO+PD 3	KO+PD 4
AGRN		11.8643	11.819	11.9728	12.0857	11.6759	11.5053	11.1539	11.509	11.8977	11.3504	11.4464	11.3852	11.5427	11.2041	11.8762	11.2109	11.8136	11.375	11.4397
TACSTD2		6.49256	6.40413	6.05602	6.45316	6.5227	7.38176	7.49523	7.25341	6.83769	7.11966	6.33882	4.97725	5.59885	5.88857	5.15994	4.69234	5.69558	4.81861	5.30968
HMGCS2		7.03351	6.66122	6.63905	7.06512	7.20287	5.05846	6.33685	6.2775	6.32813	6.49238	7.49214	8.00358	8.05016	7.55163	7.67041	7.50621	7.67218	7.9741	7.32662
S100A4		8.89998	8.64797	8.87519	8.78701	8.79265	9.52304	9.54397	9.40687	9.06829	9.37378	9.4125	9.29879	9.43464	9.55251	8.77143	9.04387	9.40842	8.44768	8.47106
CTSE		9.51281	9.85131	10.2029	9.53526	9.69048	9.20647	9.16681	9.21591	8.86838	9.13896	9.80908	10.0114	10.1052	9.82817	9.38228	9.96174	9.95698	9.87131	9.74135
VAX2		6.26155	6.1209	5.9807	6.28869	6.2276	5.2084	5.39044	5.83127	5.47794	5.90299	6.36338	6.72254	6.48919	6.36524	6.40249	6.44385	5.97597	6.20147	6.54138
LIMS2		6.47404	6.65308	6.97662	6.96773	6.86333	5.85597	5.74685	5.72795	6.03253	6.21308	6.33882	6.49485	6.74282	6.11281	6.38542	6.38574	6.16665	6.37501	6.68732
FMNL2		5.41442	4.87469	4.84645	5.36166	5.43637	5.69294	5.74901	5.69478	5.93327	5.93122	6.49475	6.56347	6.36753	6.60389	6.52388	6.2512	6.05974	6.37912	6.28389
IGFBP2		8.528	8.73445	8.80367	8.50267	8.93265	8.36311	8.36178	8.22968	8.05584	7.96848	8.2109	8.42768	8.51437	8.05787	8.07934	8.16623	8.83773	7.93595	7.90314
CHPF		7.79173	7.82301	7.61369	7.86719	7.75116	7.01399	7.15728	7.25947	7.26094	7.41984	7.55871	7.50674	7.51369	7.42965	7.65953	7.51333	7.81873	7.43686	7.65191
ALCAM		5.41442	4.8078	5.10351	5.41938	5.2804	5.52164	5.67364	5.51644	6.45951	5.85467	5.63071	5.25914	5.86104	6.18847	6.0625	6.22619	6.21396	6.55072	6.68075
CD200		6.19073	6.29497	6.63518	6.08383	6.57337	5.63423	6.06227	6.05337	5.1254	6.14881	6.64846	6.99047	6.43179	6.80469	5.8682	6.67512	5.87447	6.21535	5.95217
PARP9		6.23979	6.27034	6.14587	6.45316	6.51883	6.73546	6.84104	6.54153	6.96075	7.10734	7.22201	6.90325	7.06267	7.17411	6.85013	7.38433	7.30961	7.12101	7.64123
WFS1		6.64493	6.80045	6.67847	6.77578	6.82097	6.0533	5.92181	6.09972	6.22613	6.01275	7.07053	6.85447	7.04784	6.90788	6.80343	6.97915	7.45522	6.90584	7.00136
HOPX		5.0873	5.40089	5.31519	4.9564	5.31655	3.46316	3.79993	3.65625	3.0015	3.62043	4.85921	4.47348	3.99854	4.99733	3.29266	5.89239	5.94226	4.88958	4.98633
UGT2A3		5.70015	5.32091	4.69593	4.54569	4.99462	3.70177	4.91989	4.00548	3.62769	3.68376	6.09144	5.65294	5.43179	6.23728	4.65021	6.21511	6.1354	5.66076	5.20669
EREG		6.38696	5.91157	6.48834	6.26002	6.23234	6.71272	7.4001	6.79834	7.04209	6.57343	6.69018	6.20667	6.30963	6.97308	6.17836	6.4137	6.85222	7.01126	6.41639
HERC6		4.39092	4.7631	4.73987	4.83441	5.12603	5.29258	5.48165	5.29532	5.56805	5.94236	5.4401	5.21796	5.46287	5.70935	4.87386	5.42474	5.58169	5.41565	5.91158
LPCAT1		9.66098	9.3772	9.21366	9.55578	9.64234	8.93035	9.09173	8.9627	8.80465	9.18561	9.68589	9.56837	9.58479	9.52819	9.52718	9.53545	9.40096	9.34077	9.44512
GPX3		6.30271	6.08705	5.73747	6.37022	6.13449	4.62034	5.34544	5.16576	5.42338	5.30081	6.76908	7.03584	7.01293	6.96783	6.73768	6.48923	6.76756	6.05993	6.15389
PTPRK		9.40288	9.25675	9.31579	9.3176	9.26005	5.82197	6.75117	6.12151	7.27317	6.28923	11.4306	11.9859	12.1571	11.7864	12.1344	11.3202	10.9902	11.8123	11.4278
EPB41L2		6.79074	6.90244	6.98476	6.5085	7.33942	7.27273	7.40696	7.37774	7.34522	7.46624	7.66133	7.2607	7.31118	7.39878	7.41484	6.80325	7.19134	7.03319	7.02317
CPVL		2.71915	3.21794	2.48834	3.08085	3.51365	4.45274	4.02352	4.55145	4.05537	4.40112	2.9725	3.8586	3.21983	2.82225	3.65021	3.41093	3.12483	2.9238	3.49092
NPSR1		2.57829	2.30367	2.31841	2.11618	2.41708	0.344216	1.88887	0.0620648	0.93737	-0.664971	3.38754	3.97725	3.82669	3.66679	2.89257	2.55849	3.007	1.50876	1.90596
AUTS2		5.91677	5.88632	5.37524	5.64177	5.71212	4.3215	5.00193	4.81284	5.74707	4.89727	6.03859	6.15054	6.37497	6.07913	6.23518	6.95176	6.85329	6.67087	6.85919
AOC1		7.63106	8.10954	7.95037	7.62959	7.63669	7.56641	7.38489	7.35456	7.04874	7.36432	7.64316	7.68584	7.58286	7.19298	7.31919	7.8648	7.78668	7.25097	7.53471
SHH		6.80957	6.83805	6.92468	7.01686	6.93484	5.53404	5.83698	6.28495	6.28368	6.6771	6.88738	7.30448	7.1276	6.91608	6.99397	6.52684	6.84472	6.8838	7.09001
CNOT7		6.56084	6.67067	6.59984	6.56287	6.62232	7.01841	7.22794	7.09718	6.91257	7.12375	6.88639	6.77808	6.82015	7.00248	6.59187	6.72619	6.35478	6.85355	6.77118
FZD3		2.50234	2.94308	2.26594	2.93017	2.9493	3.85992	3.78316	3.74533	3.77256	3.95708	3.475	3.25288	2.58093	3.63181	3.69354	3.64595	3.53987	3.8624	3.82084
SARAF		7.43754	7.16165	7.01488	7.22403	7.27964	7.62557	7.86963	7.71587	7.46378	7.78263	7.68101	7.34108	7.22643	7.5988	7.4794	7.36154	7.26699	7.33177	7.46947
GPAT4		6.4439	6.56468	6.59321	6.55	6.54318	7.14512	6.9093	7.15442	6.85732	6.97527	6.41544	6.12507	6.0973	6.05127	6.36948	6.07681	5.98768	5.97364	6.12674
LACTB2		6.99592	6.93862	6.91087	6.86416	6.90745	7.24282	7.65244	7.32163	7.28529	7.39708	7.34826	7.45451	7.19648	7.78939	7.12159	7.42336	7.22142	7.22681	7.321
CA2		3.97939	4.26144	4.0733	3.79861	4.33135	2.55367	2.49459	2.77102	2.83549	3.3574	3.94213	3.96198	3.81797	3.59597	4.23518	4.15012	4.41241	4.22758	4.49092
MTSS1		6.81252	6.94975	6.69221	6.6767	7.01218	6.19127	6.47252	6.34889	5.98969	6.31802	7.13824	7.23394	6.83966	6.97396	7.03834	7.66933	7.2239	7.41898	7.48653
PAX5		-0.00667536	0.851159	0.211496	-0.0306577	0.301598	2.15157	1.68723	1.94659	1.52233	1.58296	1.34173	-0.270681	-0.740999	0.453011	-0.899983	-1.61144	-3.6996	-0.661167	-2.679
FFAR4		6.18922	6.43137	6.69221	6.17321	6.1496	5.66614	5.62033	5.93716	5.58385	5.82287	6.12394	6.61074	6.25739	6.25463	6.15375	6.61978	6.61983	6.83469	6.56417
RBP4		5.57366	5.41059	5.43883	5.25474	5.31059	4.90264	4.61797	4.81284	4.13615	4.60182	4.84286	4.88717	4.87791	4.79484	4.53584	5.41093	5.52922	4.81457	4.92091
ADRA2A		4.92951	5.15782	4.5609	5.21456	5.01309	3.46316	3.75762	4.27451	4.22613	3.88962	5.3562	5.54438	5.28137	4.75069	5.4116	5.3687	4.74703	5.64717	5.52557
PLEKHS1		2.61481	2.21794	1.59852	1.65384	2.3016	4.28673	3.72286	3.20711	2.76334	2.44355	3.07404	1.96198	1.49604	2.06445	1.9931	3.07506	1.94426	1.54829	2.17898
CDHR5		7.6052	7.71958	7.28337	7.48617	7.41082	6.90168	7.0518	6.79521	6.75871	6.90299	7.41544	7.06292	7.0964	7.08964	7.09437	7.50165	7.45873	6.61263	7.21506
MUC5AC		7.90206	8.6078	8.75631	8.68653	7.78111	7.17156	6.97448	7.45372	7.24198	7.08992	7.94356	7.91518	8.31118	8.18659	7.90553	8.72841	8.81106	8.89678	8.73304
ANO1		7.93177	7.5516	7.87792	7.98137	7.56338	8.23448	8.20726	8.21571	8.44984	8.14841	7.9725	7.60951	7.88419	7.90651	7.79847	7.05656	7.82745	7.70843	7.59887
PLEKHB1		6.55733	6.68272	6.85757	6.98137	6.97779	7.43367	7.02708	7.39574	7.17924	7.63881	6.35188	6.27776	6.08464	5.8718	6.61459	6.20555	6.00123	6.17804	6.5713
MCAM		4.82036	4.73251	4.55545	5.30919	5.4391	3.38861	3.65071	4.02696	4.07785	4.47458	4.52709	5.07982	5.14164	4.05127	5.01718	4.49709	4.41819	4.38868	4.80481
NECTIN1		7.79074	8.14626	7.87245	7.65834	7.82934	7.55793	7.30708	7.47602	7.25519	7.33573	7.71115	7.73101	7.64886	7.31857	7.62358	8.17932	7.92561	7.76037	7.69386
RASL11A		4.81645	5.53987	5.30222	4.57138	5.41985	3.3215	3.81651	3.01984	2.45522	3.21767	5.03139	5.4922	4.56017	4.8718	4.32609	4.98848	4.57653	3.51874	3.92833
ABCC4		6.4999	6.45966	6.53481	6.63873	6.57586	7.08821	7.0553	7.08699	7.44589	7.21001	7.04128	7.00544	7.15035	7.30753	7.20929	6.93449	6.95921	7.36051	7.11866
IRS2		6.8076	6.91157	6.59984	6.65684	6.53554	6.04118	5.92755	6.54526	5.69226	6.57104	6.39456	6.39891	6.36154	5.91426	6.46259	6.24499	6.03549	5.47326	5.80481
SLC7A7		5.80068	5.63114	5.98476	5.70115	5.43088	4.67513	4.97633	4.82923	5.02483	4.98249	6.1965	6.43944	6.47263	6.42008	5.9931	5.73508	5.97204	5.36674	5.50339
CKB		10.6843	10.4966	10.0903	10.5167	10.5566	9.4876	10.1265	10.0177	9.72052	9.89811	10.7447	11.0904	11.0864	10.8693	10.7382	10.7048	10.9469	10.6731	10.6853
THBS1		5.80266	6.01897	5.89476	5.72041	5.50845	4.53897	4.96149	4.80457	5.3483	5.32938	6.02959	6.64699	6.46845	6.28309	5.97566	6.47071	6.65208	6.38049	6.32522
CA12		9.18827	9.40231	8.98552	9.07394	9.2695	8.32935	8.3901	8.47732	8.41825	8.92445	9.24396	9.3335	9.19795	9.0773	9.13265	9.16808	9.14916	9.15722	9.22017
CEMIP		6.24271	6.21978	5.90766	6.52064	6.52656	6.57183	6.56987	6.83736	7.85894	7.65244	7.0949	7.26459	7.42175	7.09366	7.83182	6.91506	7.96613	8.35111	7.96215
METRN		5.6035	5.32775	5.48834	5.8202	5.54445	4.73223	4.50996	4.85748	5.20586	5.1584	5.4182	5.45451	5.38828	5.21678	5.86631	5.06452	5.56875	4.87411	5.19136
SLC9A3R2		7.76558	7.82301	7.94829	8.0621	7.89505	7.14188	7.15972	7.42839	7.74707	7.79138	7.58168	7.50937	7.59311	7.36657	7.81769	7.63233	7.79114	7.78643	7.92045
HSD17B2		6.58406	7.07084	6.85646	6.59453	6.99183	5.96444	6.21705	6.20555	5.91881	6.60649	6.82008	6.74501	6.56278	6.57886	6.53584	6.67049	6.93924	6.46295	6.69821
PPP1R1B		6.45276	6.7631	5.77784	6.22268	6.58577	5.55123	5.67137	5.63542	5.21603	5.16158	6.20931	6.4353	6.41454	5.84724	6.25121	7.10538	6.62484	6.07523	6.31394
FUT3		3.17553	2.97827	2.44179	2.96934	2.8041	-0.485859	1.49459	-0.316447	0.870256	1.33503	2.24552	2.13531	3.05156	2.51191	2.17531	2.47603	2.73781	2.26957	2.82879
APLP1		4.13837	3.61446	3.56634	4.41465	4.06713	2.2022	2.85716	2.97633	3.21941	2.93494	3.58721	3.99235	4.29085	3.74252	4.06745	3.19592	3.90362	3.2577	3.72188
TGFB1		7.15475	7.18631	6.99487	7.38237	7.5715	7.71218	7.34473	7.87634	7.58777	8.1564	7.14992	6.93682	7.00335	6.83383	7.16226	6.86328	7.01941	6.78798	7.15626
PLEKHA4		3.87785	4.21056	3.954	4.4794	4.18912	5.28966	4.90446	5.1265	4.50031	5.34065	4.19489	4.0073	3.28454	3.64941	3.88512	3.22145	3.82745	2.22148	3.26351
KLK10		8.12102	7.96353	8.41682	8.38176	8.15626	8.83155	8.76991	8.34782	9.13682	8.55722	8.13069	7.81943	8.07598	8.05127	8.20555	7.53958	8.04393	7.86778	8.06751
B3GALT5		5.40402	5.92966	5.49974	5.20091	5.52913	4.98084	4.69622	4.85348	5.07785	4.87806	5.43739	5.6458	5.75085	5.19298	5.38013	6.35146	5.52655	6.37088	6.30399
MX2		2.97939	3.07897	2.6608	3.80584	3.71664	3.76207	4.22328	4.09633	4.27235	4.85073	4.35332	4.16228	4.45727	4.39683	4.28702	4.15012	4.58683	4.10038	5.0075
COL6A1		3.41183	2.69069	1.97049	3.27051	2.12263	0.151571	1.57476	0.885187	1.96979	0.919992	3.24552	2.74724	2.64147	3.9413	2.87762	1.51785	2.97597	1.33883	1.74726
AMOT		1.57829	2.46121	2.23898	2.16199	2.17607	0.251106	0.452766	0.268516	0.870256	0.24192	1.59699	2.40739	2.35854	0.868049	2.02058	1.43296	1.09626	1.09372	1.12835

## Sheet: 2 WT vs KO
Name	Description	WT 1	WT 2	WT 3	WT 4	WT 5	KO 1	KO 2	KO 3	KO 4	KO 5	Adjusted p value
PKHD1	6	0.150866	0.0294964	0.183481	0.161987	0.837651	-1.56832	-1.54723	-1.55091	-1.61517	-0.964531	0.001239
HOPX	4	4.08892	4.40089	4.31519	3.95803	4.31804	2.46834	2.79993	2.66083	2.0015	2.62043	0.001401
AMOT	X	0.596666	1.4736	1.23898	1.17321	1.17607	-0.748894	-0.547234	-0.731484	-0.0957968	-0.75808	0.001401
PAX5	9	-1.00668	-0.111366	-0.788504	-1.03066	-0.698402	1.15157	0.687232	0.946587	0.522333	0.601816	0.007783
RASL11A	13	3.81645	4.54134	4.30222	3.5735	4.42123	2.3215	2.81651	2.01984	1.46662	2.21767	0.008884
FABP1	2	3.98985	4.97936	4.27924	3.48617	4.08296	2.01664	2.28417	2.06206	0.835491	1.94236	0.009445
CA2	8	2.98288	3.26144	3.0733	2.80223	3.33429	1.56338	1.50485	1.77948	1.83549	2.3574	0.011962
ABCC4	13	5.4999	5.46043	5.53481	5.63924	5.57586	6.08863	6.0553	6.08742	6.44589	6.21039	0.017553
PTPRK	6	8.40296	8.25675	8.31589	8.3176	8.26005	4.82197	5.75117	5.12151	6.27357	5.28923	0.017752
CNOT7	8	5.56143	5.67067	5.59984	5.56287	5.62232	6.01841	6.22794	6.0976	5.91309	6.12416	0.018325
TACSTD2	1	5.49256	5.40413	5.05602	5.45316	5.52335	6.38211	6.49555	6.25379	5.83769	6.11966	0.026735
CPVL	7	1.72751	2.22528	1.49974	2.08085	2.51883	3.45274	3.02708	3.55145	3.05537	3.40381	0.031955
GPAT4	8	5.4439	5.5654	5.59387	5.55054	5.54318	6.14552	5.90978	6.15482	5.85732	5.97573	0.031955
ABCB1	7	1.80068	2.94308	1.12577	0.390806	1.03856	-0.655784	-1.04973	-2.83102	-1.82162	-2.49505	0.032095
S100A4	1	7.9001	7.64797	7.87519	7.78713	7.79278	8.52304	8.54405	8.40696	8.06841	8.37378	0.043345
FZD3	8	1.51205	1.95196	1.26594	1.93017	1.95695	2.85992	2.78316	2.74533	2.77256	2.95708	0.046088
SARAF	8	6.43754	6.16213	6.01488	6.22437	6.27964	6.62586	6.86987	6.71587	6.46378	6.78263	0.064802
CEACAM7	19	5.12972	5.02214	3.73987	4.2679	4.38197	2.65255	3.3653	3.28347	1.86164	2.61115	0.069986
DPEP1	16	4.58636	5.37555	4.7278	4.08234	4.20045	3.43697	3.45011	3.09294	2.02483	2.80263	0.071864
HAAO	2	-0.707115	0.690694	-0.582053	-0.34616	-0.435367	-2.19635	-1.72781	-4.05341	-2.35214	-2.49505	0.080764
PLEKHA4	19	2.87785	3.21426	2.954	3.4794	3.19237	4.29112	3.90446	4.1265	3.50308	4.34206	0.080764
HERC6	4	3.39355	3.7631	3.74228	3.83441	4.12772	4.29404	4.48165	4.29679	4.56937	4.94328	0.085319
LACTB2	8	5.99592	5.93918	5.91087	5.86416	5.90794	6.2432	6.65244	6.32163	6.28529	6.39741	0.087902
REN	1	0.702276	0.711756	-0.401481	-0.283424	0.00941758	-3.33386	-1.93426	-4.05341	-5.52206	-5.81697	0.097819
PARP9	3	5.24052	5.27034	5.14587	5.45316	5.51883	5.73546	5.84154	5.54216	5.96125	6.10776	0.11643
MUC5AC	11	6.90229	7.6078	7.75631	7.68653	6.78138	6.17156	5.97494	6.45405	6.24198	6.08992	0.11643
CEACAM6	19	8.03024	8.34196	8.15469	7.59113	7.62368	6.61334	7.2322	6.78027	5.69892	6.79344	0.116694
FUT3	19	2.18163	1.98694	1.44179	1.97577	1.8041	-1.40786	0.494587	-1.31645	-0.129744	0.357397	0.120419
MALRD1	10	3.7441	4.30886	3.94985	2.96934	3.37199	2.18342	2.89278	2.41691	1.0629	1.71873	0.124924
ANO1	11	6.93177	6.55196	6.8782	6.98157	6.56369	7.23448	7.20726	7.21591	7.45002	7.14861	0.127646
BGN	X	5.57308	4.07287	3.97662	5.55645	5.1328	1.6571	3.1034	3.17861	3.53593	3.43306	0.150375
PLEKHB1	11	5.55733	5.68272	5.85757	5.98137	5.97779	6.434	6.02708	6.39608	6.17924	6.63881	0.153452
NR1H4	12	1.65921	1.96955	1.15491	0.068878	0.949297	-0.446331	-0.277144	-1.46845	-2.06263	-3.34304	0.153452
AC012317.2	16	0.482709	1.51012	0.533424	-0.480461	0.503232	-0.298232	-0.776715	-1.63838	-1.82162	-2.49505	0.153452
FMNL2	2	4.41571	3.87703	3.84868	4.36289	4.43637	4.69294	4.74901	4.69478	4.93327	4.93215	0.186608
EREG	4	5.38696	4.91157	5.48905	5.26002	5.23312	5.71272	6.4001	5.79886	6.04209	5.57343	0.191362
PRSS2	7	4.61594	4.20686	3.68848	3.9645	4.79772	5.95108	6.34187	5.64066	4.58777	5.27461	0.206195
MX2	21	1.97939	2.07897	1.67093	2.80945	2.71664	2.76207	3.22639	3.09972	3.27235	3.85073	0.206195
C17orf78	17	2.22362	3.15398	0.720509	0.637721	1.93387	-2.07082	0.791568	-0.550912	-3.52206	-1.20554	0.221689
NPSR1	7	1.58751	1.30367	1.31841	1.12777	1.41708	-0.655784	0.888866	-0.937935	-0.0626299	-1.57751	0.235999
KLK10	19	7.12102	6.96353	7.41682	7.38176	7.15647	7.83168	7.76991	7.348	8.13682	7.55737	0.270492
LRATD1	2	4.59095	5.40736	4.71195	4.05983	4.52528	3.73653	4.31221	2.94659	2.17838	2.39573	0.272667
WIPF3	7	0.768618	1.12679	0.954	0.805844	0.642635	-1.74889	-1.04973	-1.31645	-5.52206	-2.08001	0.297308
IFI6	1	4.88441	4.61725	4.72901	5.63468	5.75775	5.31791	5.6668	5.6998	6.18054	6.74442	0.299734
IFI44L	1	-0.28085	-0.0392163	-1.31902	1.11618	1.4391	1.25111	1.53523	2.06206	1.98573	3.07312	0.299734
MFSD4A	1	4.62268	4.15398	3.58787	4.19541	4.48746	4.88725	5.17507	4.96803	3.71395	5.05698	0.299734
LYPD8	1	1.65921	2.57478	2.11839	0.791344	1.06713	0.274953	0.740343	0.406019	-2.71471	-0.75808	0.299734
CYBRD1	2	4.25289	4.42341	4.10351	4.27833	4.35616	5.2192	5.44011	5.37215	4.0629	5.57403	0.299734
ALCAM	3	4.41571	3.8078	4.10351	4.42055	4.2804	4.52288	4.67364	4.51644	5.45951	4.85565	0.299734
EPB41L2	6	5.79074	5.90301	5.98527	5.5085	6.33942	6.2731	6.40696	6.37774	6.34522	6.46624	0.299734
CYP3A4	7	0.521704	0.217941	-1.58205	-1.03066	-0.904853	-5.65578	-2.17526	-1.73148	-5.67406	-2.85762	0.299734
TRPA1	8	2.70228	3.86062	2.52228	1.70888	2.19561	1.31	1.55513	0.771016	-3.20013	0.0629496	0.299734
IFIT1	10	3.07424	2.64215	1.92045	3.54353	3.76757	3.37212	3.93706	3.69702	4.27073	4.80467	0.299734
PLEKHS1	10	1.6238	1.21794	0.598519	0.65384	1.31357	3.28673	2.72725	2.20712	1.76334	1.45397	0.299734
IFITM3	11	5.12498	5.15974	4.57445	5.25144	5.67837	5.90789	5.58508	5.52213	5.92502	6.51214	0.299734
MMP7	11	7.33506	6.83085	7.35026	7.30266	7.62443	8.27384	7.59322	7.19293	8.73075	8.17797	0.299734
OAS2	12	3.12261	3.39439	2.91194	4.24414	4.46214	3.76418	4.10846	4.16737	4.54806	5.32442	0.299734
CEMIP	15	5.24344	5.21978	4.90873	5.52119	5.52721	5.57243	5.57049	5.83736	6.85894	6.65244	0.299734
ANPEP	15	7.10647	8.50089	7.04366	6.04348	7.09688	5.9207	6.17748	5.1601	2.58123	4.63424	0.299734
CHP2	16	3.29006	4.19382	3.22186	2.21184	3.03495	2.34984	2.48942	1.07587	-0.274134	-0.173118	0.299734
TGFB1	19	6.15513	6.18631	5.99538	6.38237	6.5715	6.71218	6.34509	6.87659	6.5881	7.1564	0.299734
TGM2	20	4.74513	3.90701	3.5932	5.01374	5.24802	5.14431	4.63209	4.79312	5.87079	5.26724	0.299734
PCK1	20	2.61481	3.11103	0.814837	1.70115	2.24646	0.202197	1.18548	0.406019	-2.06263	0.422492	0.299734

## Sheet: 3 KO vs KO+WT
Name	Description	KO 1	KO 2	KO 3	KO 4	KO 5	KO+WT 1	KO+WT 2	KO+WT 3	KO+WT 4	KO+WT 5	Adjusted p value
PTPRK	6	4.82197	5.75117	5.12151	6.27357	5.28923	10.4306	10.9859	11.1571	10.7864	11.1345	6.7e-05
SLC7A7	14	3.67513	3.97817	3.82923	4.02483	3.98429	5.1973	5.43944	5.47332	5.42072	4.99397	0.000196
PPARG	3	5.56036	5.99739	5.79364	5.7529	5.91246	6.72125	6.78324	6.7111	6.96783	6.65269	0.000602
KIRREL1	1	3.90264	3.8869	3.83533	4.04209	4.14721	4.72961	5.26693	5.01675	4.90331	4.88044	0.001927
KCTD12	13	6.28416	6.63939	6.54216	6.40127	6.1899	7.35206	7.7648	7.53263	7.46595	7.18596	0.001927
GPX3	5	3.62267	4.34544	4.16737	4.42338	4.30081	5.76908	6.03629	6.01293	5.96827	5.73819	0.00282
MUC5AC	11	6.17156	5.97494	6.45405	6.24198	6.08992	6.9438	6.91518	7.31138	7.18678	6.90553	0.003251
IGSF1	X	3.119	3.51505	3.29532	3.42922	2.83487	4.46435	4.58979	4.64023	4.32338	4.20256	0.003395
GATM	15	1.52412	2.19819	1.20712	1.21941	1.76966	3.4182	3.5873	3.59375	3.89964	2.83182	0.003657
MCTP1	5	0.77048	1.18548	1.06206	1.54403	2.08322	3.25172	3.70201	3.97912	3.48521	3.46509	0.00458
CKB	14	8.48768	9.12654	9.01777	8.72059	8.89817	9.74478	10.0904	10.0864	9.86931	9.73823	0.004625
CREB3L2	7	4.68295	5.11517	5.07243	5.21011	5.24941	5.74619	5.95862	6.18636	5.93324	6.05546	0.005576
KIAA1549L	11	0.85201	1.43139	0.590444	0.607221	2.19922	3.68216	4.52633	4.259	3.6603	3.50941	0.005576
PKP1	1	-0.229519	1.28417	0.53155	0.259298	0.810763	2.71845	3.32028	2.87371	2.65813	2.21747	0.00658
PLEKHB1	11	6.434	6.02708	6.39608	6.17924	6.63881	5.35188	5.27776	5.08555	4.8718	5.61459	0.006761
FAM71E1	19	4.63193	4.17908	4.65395	4.57597	4.67488	3.70721	3.24028	3.44883	3.20195	3.81622	0.006761
SLC7A2	8	4.44225	3.6391	4.71808	3.8979	4.84777	2.55746	2.54694	1.47401	2.03797	2.68498	0.008575
THBS1	15	3.54143	3.96336	3.80664	4.3483	4.3308	5.02959	5.64759	5.46845	5.28309	4.97566	0.00866
ALDH16A1	19	6.61568	6.08426	6.45801	6.22487	6.26429	5.57117	5.2568	4.99758	4.82128	5.40901	0.00866
SERPINB9	6	3.92918	4.70515	4.33173	4.53593	4.38352	5.05465	5.3982	5.67202	5.54283	5.28984	0.011924
RASL11A	13	2.3215	2.81651	2.01984	1.46662	2.21767	4.0332	4.4922	3.56278	3.87367	3.32884	0.015429
ST6GAL1	3	4.25561	4.43677	4.76464	4.92605	5.27314	5.97344	6.1797	6.30261	5.92378	5.80688	0.02167
BLMH	17	4.41969	4.19977	4.15116	4.16269	4.58769	3.67525	2.79541	2.69005	3.10963	2.87762	0.02167
NPSR1	7	-0.655784	0.888866	-0.937935	-0.0626299	-1.57751	2.39316	2.97725	2.82669	2.6711	1.89257	0.023213
SULT1C2	2	-1.19635	-0.142843	-1.31645	-0.352136	-2.08001	1.18195	2.02944	1.23301	1.614	0.862518	0.023359
SIRPA	20	-0.101195	0.3195	-1.55091	0.432135	-0.455518	2.51166	2.36159	2.60646	2.69248	2.02058	0.024757
CAV2	7	4.6571	5.22095	4.94565	5.61365	5.25984	5.82373	6.0807	6.65897	6.62599	6.21264	0.026359
MDK	11	7.02304	6.59292	6.64327	6.11275	6.83438	6.04931	5.28621	5.146	5.34648	5.70682	0.026359
TACSTD2	1	6.38211	6.49555	6.25379	5.83769	6.11966	5.33882	3.97725	4.59885	4.88949	4.16148	0.029866
TNFAIP2	14	2.41031	3.49459	3.01268	3.96377	3.31517	4.57489	5.17888	5.08827	4.80469	5.09599	0.030197
HMGCS2	1	4.05846	5.33685	5.2775	5.32891	5.49238	6.49214	7.00381	7.0504	6.55163	6.67069	0.035091
CD55	1	6.05157	6.73953	6.16293	6.8164	6.57015	7.18783	7.4353	7.37794	7.70633	7.31849	0.035091
CFAP221	2	0.753607	1.95027	-0.246058	1.0015	0.335029	3.24552	2.85033	2.60646	3.63181	2.56413	0.035091
NEBL	10	3.25711	3.95776	3.95968	4.8638	4.43832	5.29292	5.50411	6.14513	5.80371	5.88465	0.035091
SLC23A3	2	3.13212	3.09322	2.66996	2.23283	3.02503	4.09834	5.06382	4.17786	3.66246	3.80639	0.037069
HES6	2	6.70094	6.60162	6.45141	6.04018	6.46141	5.83617	5.14295	4.54968	5.28097	5.46509	0.037069
BCHE	3	0.151571	1.0518	0.900784	-0.821622	0.24192	-5.61246	-2.78525	-5.70036	-2.25748	-5.85934	0.037069
UGT2A3	4	2.70177	3.91989	3.00548	2.62769	2.68376	5.0923	4.65413	4.43321	5.23728	3.65241	0.037069
KIAA0319	6	-2.19635	-0.142843	-0.428922	-0.164509	-0.75808	1.24552	1.49485	1.84396	1.96959	0.831821	0.037069
PKIB	6	3.99706	5.16215	4.11317	4.04969	4.18678	5.76583	6.03264	5.55952	6.19971	4.932	0.037069
AKAP7	6	5.56036	6.54335	6.17741	5.70495	6.0945	6.8372	7.08313	7.04853	7.4114	6.72207	0.037069
ESAM	11	3.71926	4.40422	4.28198	4.74823	4.55662	5.3641	5.17309	5.3034	5.40462	5.52748	0.037069
AC084759.3	15	-0.748894	-0.827341	-2.83102	-2.35214	-2.85762	0.51682	0.977246	1.38238	0.868049	-0.497885	0.037069
PCSK9	1	3.76838	3.84912	4.12981	4.53863	3.12944	4.66133	5.40809	5.49809	4.52626	5.54296	0.038231
CXCR4	2	4.22991	4.81857	4.91717	4.87988	5.67655	5.75167	6.50542	6.25295	5.75476	6.10564	0.038231
PDK1	2	5.63826	6.64897	6.25682	5.76507	5.88529	6.65871	7.08247	7.24403	7.12012	6.74773	0.038231
RAMP1	2	5.61743	5.15728	4.99734	4.85515	5.09658	4.51166	3.5546	3.0441	3.81056	4.26133	0.038231
ADGRF5	6	-3.33386	-1.72781	-1.05341	-0.236659	-1.41704	0.51682	0.915185	-0.0565008	1.33837	0.768395	0.038231
AUTS2	7	3.3215	4.00193	3.8149	4.74823	3.89918	5.03948	5.15054	5.37572	5.07994	5.23591	0.038231
SHH	7	4.53404	4.83799	5.28495	5.28449	5.6771	5.88788	6.30486	6.1276	5.91654	5.99397	0.038231
EDF1	9	7.3044	7.20096	7.32235	7.30051	7.29575	6.55778	5.96772	5.63342	5.70673	6.80984	0.038231
BDKRB2	14	-2.19635	-0.0199866	-1.39045	-3.52206	-1.34304	1.01689	1.61684	-0.262952	0.742518	-0.0926281	0.038231
PDGFB	22	3.29258	3.76191	3.65395	4.50308	4.3308	4.44958	4.68584	5.05898	4.89596	5.50759	0.038231

## Sheet: 4 KO vs KO+PD
Name	Description	KO 1	KO 2	KO 3	KO 4	KO 5	KO+PD 1	KO+PD 2	KO+PD 3	KO+PD 4	Adjusted p value
PTPRK	6	4.82197	5.75117	5.12151	6.27357	5.28923	10.3202	9.99026	10.8123	10.4278	0.00014
ZNF585B	19	3.18971	3.34544	3.21025	2.75871	3.33784	1.39979	0.911839	1.12019	1.11541	0.000235
MUC5AC	11	6.17156	5.97494	6.45405	6.24198	6.08992	7.72855	7.8112	7.89678	7.73304	0.00027
AFDN	6	7.94877	7.93005	7.9887	7.71545	7.76169	6.97165	6.76359	6.89438	6.7399	0.000351
C6orf120	6	5.31432	5.47905	5.46819	5.16181	5.28486	4.41232	4.2853	4.4694	4.2679	0.000388
MFHAS1	8	6.06446	5.89473	6.06726	5.95822	6.0372	5.08553	5.25896	5.06079	5.17353	0.000501
GPAT4	8	6.14552	5.90978	6.15482	5.85732	5.97573	5.07681	4.98865	4.97364	5.12674	0.00056
GPC4	X	5.88918	5.57232	5.6048	5.67023	5.47841	6.68834	6.51006	6.80618	6.7551	0.000974
IGSF1	X	3.119	3.51505	3.29532	3.42922	2.83487	4.97821	5.02321	4.94339	4.73039	0.001602
UGDH	4	6.29623	6.51092	6.61133	6.66343	6.51649	7.58424	7.48755	7.78126	7.44172	0.002243
PDK3	X	2.08568	2.49459	2.32163	2.67761	1.97165	3.82943	3.94226	4.23365	3.72401	0.002387
MTSS1	8	5.19206	5.47317	5.3496	4.99068	5.31874	6.66962	6.22431	6.41898	6.48653	0.00343
BCHE	3	0.151571	1.0518	0.900784	-0.821622	0.24192	-5.76344	-5.6996	-5.66117	-5.83101	0.003716
SORBS2	4	2.18342	2.82883	2.65164	2.66281	2.34626	4.33547	3.77208	4.31468	4.18208	0.004326
ZDHHC2	8	3.95708	3.34544	3.96525	3.86596	4.40783	0.34276	1.06712	1.40492	1.14118	0.004326
PRKACB	1	4.79027	5.35966	5.10309	5.19989	5.28413	6.2754	5.98135	6.34761	6.27883	0.005382
SLC4A4	4	4.1612	4.14994	4.42771	4.77026	4.51866	5.80378	5.48238	6.06675	5.87894	0.006613
XRCC4	5	4.49142	4.78632	4.62958	4.23783	4.80569	5.8643	5.51917	5.60151	5.64799	0.006623
CCAR2	8	6.54573	6.18269	6.53717	6.24198	6.39167	5.46872	5.59961	5.56525	5.51698	0.008383
PTPRM	18	0.38861	1.58447	1.20712	1.2593	1.08992	3.26508	2.61731	3.32183	3.11216	0.008383
SLC9A2	2	-0.298232	0.0932241	-0.0236652	0.667763	-0.75808	2.18298	2.5557	2.66975	1.78043	0.008845
PHF10	6	5.77884	6.00374	6.0314	5.688	6.03287	5.1691	4.822	5.1486	4.98722	0.008845
NEB	2	3.77258	4.09662	3.6048	4.02676	3.21461	5.16335	5.10166	5.6062	5.17118	0.009305
ZNF567	19	0.819949	1.79157	1.61901	1.1073	1.85073	-4.02647	-3.96263	-2.49124	-4.09404	0.009305
NOSIP	19	6.04118	5.90446	6.05424	5.74765	5.9502	5.00511	5.23949	5.04274	5.30328	0.009355
MMRN2	10	1.26308	1.58447	1.41691	2.21941	1.73591	3.16005	3.07446	3.75246	3.58309	0.009883
SFT2D1	6	5.84356	5.95167	5.87189	5.51891	5.89154	4.56099	4.97303	4.79004	4.54258	0.009911
RGS2	1	4.68629	5.43408	5.1842	5.0354	5.0999	6.35651	6.07263	6.37466	6.04594	0.010268
MCTP1	5	0.77048	1.18548	1.06206	1.54403	2.08322	3.14011	3.15977	3.73115	3.63841	0.010268
GPC3	X	0.736533	1.09322	0.315821	1.28529	0.0899166	2.78944	2.40077	3.12019	2.81285	0.010326
TRIM28	19	9.54825	9.04835	9.46745	9.36915	9.41022	8.46128	8.64254	8.59593	8.49584	0.010884
TLCD4	1	3.54389	4.08982	3.83938	4.14859	3.98967	5.05833	4.96909	5.54218	5.13718	0.012655
THBS1	15	3.54143	3.96336	3.80664	4.3483	4.3308	5.47138	5.65269	5.38049	5.32522	0.012757
HIPK2	7	6.13538	5.9093	6.19768	6.4383	6.46109	7.13948	6.86259	7.26476	7.14973	0.018716
PLEKHB1	11	6.434	6.02708	6.39608	6.17924	6.63881	5.20635	5.00219	5.17804	5.57189	0.019103
ITGB6	2	5.30711	5.66394	5.38884	5.99167	5.76339	6.52683	6.47408	6.79416	6.75641	0.019458
KCTD12	13	6.28416	6.63939	6.54216	6.40127	6.1899	8.15426	7.54335	7.8086	7.58895	0.022091
SNCG	10	4.46056	4.99921	5.01447	5.54268	5.29431	6.33035	6.42754	6.29048	6.84627	0.023985
ADAM8	10	3.24206	3.9064	3.60003	4.08712	4.08825	5.19108	5.24276	4.99526	5.2781	0.023985
SLCO3A1	15	0.151571	0.272194	0.590444	1.89579	0.335029	2.88841	3.2853	3.45518	3.52801	0.023985
PROM1	4	7.14532	7.29475	7.29587	7.48497	7.41084	8.37325	7.93836	8.27345	8.28822	0.024492
AC130304.1	8	4.90264	5.22484	5.21181	4.48777	4.85957	3.67165	3.81873	3.90108	3.88324	0.027082
AADAC	3	1.88337	3.12019	1.81284	2.32969	2.56865	4.25584	4.3787	4.10205	3.87942	0.033603
AC012309.1	19	2.05157	1.23567	1.86147	1.09265	1.75288	-0.482153	-1.54759	-2.0762	-1.679	0.033603
MAGEA3	X	-0.370382	1.00916	0.361625	1.64786	0.934942	2.99589	4.43967	3.2397	3.20364	0.033603
NEUROG3	10	4.15639	3.98001	4.16898	3.2691	3.73377	2.96976	2.2853	2.49365	2.25764	0.033662
MIA	19	4.53157	4.33541	4.04813	4.07599	4.27019	2.41647	3.11419	2.35006	2.40846	0.033662
TACSTD2	1	6.38211	6.49555	6.25379	5.83769	6.11966	3.69463	4.69558	3.82063	4.30968	0.035443
SLC7A2	8	4.44225	3.6391	4.71808	3.8979	4.84777	1.88042	0.661861	2.10702	1.95762	0.035443
AUTS2	7	3.3215	4.00193	3.8149	4.74823	3.89918	5.95176	5.85382	5.67087	5.85919	0.035481
TNFAIP2	14	2.41031	3.49459	3.01268	3.96377	3.31517	4.68433	4.98574	5.25022	5.24952	0.037072
F5	1	7.5033	7.58175	7.69729	7.73444	7.58769	8.56497	8.19018	8.58528	8.52205	0.037527
ZNF703	8	7.22991	7.14851	7.20888	6.74794	7.1965	6.25893	6.3065	5.73544	6.13237	0.037757
CD55	1	6.05157	6.73953	6.16293	6.8164	6.57015	7.61302	7.67656	7.61902	7.77722	0.037764
RNASET2	6	7.084	6.92755	6.99666	6.8459	7.08133	5.94698	6.36829	5.93176	6.05528	0.037764
CAV2	7	4.6571	5.22095	4.94565	5.61365	5.25984	6.24577	6.00843	6.44997	6.20822	0.037764
UGT2A3	4	2.70177	3.91989	3.00548	2.62769	2.68376	5.21591	5.1354	4.66189	4.20822	0.03795
SERPINA1	14	9.08109	9.03419	8.95443	9.302	9.32416	10.4434	10.0757	10.2196	10.7505	0.03795
GPX3	5	3.62267	4.34544	4.16737	4.42338	4.30081	5.48923	5.76812	5.06079	5.15468	0.038055
C7orf57	7	-2.48586	-0.827341	-3.31645	-2.71471	-1.96453	0.763603	0.991566	0.196814	0.365391	0.039815
WFS1	4	5.05416	4.92277	5.10056	5.22697	5.01363	5.97962	6.45557	5.90584	6.00136	0.043944
NEBL	10	3.25711	3.95776	3.95968	4.8638	4.43832	5.54338	5.55241	6.09581	6.0421	0.043944
ADRA2A	10	2.46316	2.76191	3.2775	3.22613	2.88962	4.37013	3.74932	4.64831	4.52679	0.043944
KIAA1549L	11	0.85201	1.43139	0.590444	0.607221	2.19922	3.38856	3.34722	2.57724	2.98278	0.043944
FGF19	11	-0.101195	0.0377289	0.990982	1.9042	0.116389	-4.02647	-2.08816	-2.20174	-2.21957	0.043944
DMKN	19	3.95155	3.4097	4.16898	3.6226	4.5936	2.59802	1.97597	1.19681	1.67855	0.043944
ZNF428	19	5.93246	5.65647	5.91141	5.72409	5.92468	4.96788	5.18288	4.60796	4.94671	0.043944
KCNN4	19	4.69405	4.03064	4.85147	3.66529	4.79753	1.91213	2.99544	2.26365	1.47074	0.043944
ALDH16A1	19	6.61568	6.08426	6.45801	6.22487	6.26429	4.9013	5.56875	4.87411	4.94853	0.043944
RIMKLA	1	3.61801	4.0518	4.34034	4.09816	4.47586	5.15095	5.13013	5.19604	5.13157	0.047306
HMGCS2	1	4.05846	5.33685	5.2775	5.32891	5.49238	6.50653	6.67248	6.9741	6.32697	0.050682
CFAP221	2	0.753607	1.95027	-0.246058	1.0015	0.335029	3.21511	3.17351	2.70952	2.77632	0.050682
HOPX	4	2.46834	2.79993	2.66083	2.0015	2.62043	4.89239	4.94326	3.88958	3.98811	0.055028
PKIB	6	3.99706	5.16215	4.11317	4.04969	4.18678	5.94842	5.62045	5.25695	5.28534	0.056201
KIF26B	1	-0.446331	-0.547234	-0.593981	1.43213	-0.173118	1.5075	1.76529	2.13973	2.59712	0.057298
CDH7	18	0.898805	2.55018	1.41691	1.0171	0.504954	3.45465	3.15977	3.30173	2.61562	0.060807
SCEL	13	2.59214	3.39044	2.92387	3.74003	3.26872	4.28792	4.31504	4.40761	4.31818	0.065909
AKAP7	6	5.56036	6.54335	6.17741	5.70495	6.0945	6.92141	6.96983	6.92333	6.86669	0.087678
PLEKHA4	19	4.29112	3.90446	4.1265	3.50308	4.34206	2.22145	2.83179	1.22148	2.26936	0.087678
B3GALT5	21	3.98265	3.69622	3.85348	4.07785	3.87806	5.35218	4.52789	5.37088	5.3047	0.087678
AKR1B10	7	5.92542	6.17105	5.78316	5.18616	5.09907	6.78356	6.703	6.50405	6.31888	0.093686
PPP1R1B	17	4.55123	4.6725	4.63542	4.21603	4.16158	6.10538	5.62484	5.07608	5.31394	0.109236
VNN1	6	6.31684	6.71679	5.68749	5.14416	5.85467	7.44875	7.215	6.55437	7.04785	0.124075
NAT14	19	4.34984	3.90834	4.35598	4.22948	4.2374	2.70598	3.55044	2.32183	3.09578	0.124075
CAPN9	1	3.5561	4.06401	3.7037	2.79987	3.18052	5.3104	4.90876	4.10867	4.20974	0.12459
TRABD2A	2	5.21227	5.06401	5.4067	4.11093	5.25166	4.30743	4.54912	3.60328	3.22186	0.12459
PFDN6	6	5.21612	4.89082	5.15442	5.07133	5.2192	3.78731	4.82309	3.52123	4.05909	0.12459
AKAP12	6	6.37005	6.11182	6.62019	6.80268	7.52114	4.84389	6.0444	5.77866	5.7886	0.12459
PAX5	9	1.15157	0.687232	0.946587	0.522333	0.601816	-2.44151	-5.54759	-1.5737	-3.35707	0.12459
EDF1	9	7.3044	7.20096	7.32235	7.30051	7.29575	6.16253	7.13584	5.76667	6.43539	0.12459
BBC3	19	5.21227	5.21314	5.2435	4.6226	5.20154	3.88042	4.60596	3.27547	3.90408	0.12459
CDC42EP5	19	6.12393	5.9869	5.94141	5.05348	5.66258	5.23484	5.19134	3.93689	4.59479	0.12459
TMEM238	19	7.34703	7.40131	6.95758	6.80071	7.20096	6.14804	6.72853	5.64717	6.2365	0.12459

## Sheet: 5 KO+PD vs KO+WT
Name	Description	KO+PD 1	KO+PD 2	KO+PD 3	KO+PD 4	KO+WT 1	KO+WT 2	KO+WT 3	KO+WT 4	KO+WT 5	Adjusted P Value
KIAA1549	7	4.82319	4.79226	4.93129	4.76394	5.40852	5.7163	5.65254	5.55688	5.44177	0.002443
AL355312.5	6	5.55598	5.68363	5.74928	5.64462	6.2978	6.21394	6.12672	6.25714	6.1988	0.003299
DSP	6	8.20305	8.32969	8.29194	8.17343	8.61109	8.68925	8.82764	8.68577	8.70503	0.004484
AFDN	6	6.97165	6.76359	6.89438	6.7399	7.58598	7.42472	7.39453	7.56748	7.43636	0.0082
ZNF318	6	4.93642	4.74818	4.87314	4.70038	5.34028	5.55968	5.45797	5.41687	5.32264	0.008962
AUTS2	7	5.95176	5.85382	5.67087	5.85919	5.03948	5.15054	5.37572	5.07994	5.23591	0.008962
AQP3	9	6.01382	6.18542	6.11073	6.28462	5.2525	4.79756	4.61404	4.98092	5.1405	0.008962
CELSR1	22	4.26201	4.19219	4.54829	4.61332	3.05996	2.72932	3.13113	3.03463	3.56879	0.010075
MUC5AC	11	7.72855	7.8112	7.89678	7.73304	6.9438	6.91518	7.31138	7.18678	6.90553	0.020004
PTK7	6	6.01382	6.19261	6.1482	6.18208	6.72989	6.80694	6.73416	6.56125	7.02228	0.021101
UGDH	4	7.58424	7.48755	7.78126	7.44172	6.83307	6.78216	6.99177	7.04381	6.62386	0.021282
MEGF6	1	3.52555	3.50498	3.14296	3.26644	4.27323	4.34697	4.21983	3.92152	4.57227	0.025252
FOXO3	6	6.7674	6.93143	7.02643	6.84578	7.34155	7.454	7.53712	7.39455	7.46821	0.026519
KCNC4	1	1.71948	1.71919	1.22148	1.73039	2.60671	2.88312	2.95547	2.37055	2.54533	0.033251
ZNF585B	19	1.39979	0.911839	1.12019	1.11541	2.65432	2.66478	1.77357	2.60952	2.40119	0.034775
ZNF585A	19	-0.611436	-1.29967	-0.491242	-1.15544	1.37622	0.961979	0.718433	0.983526	0.993102	0.037254
ALOX5	10	5.04945	4.61857	4.61612	4.88515	4.28991	3.7759	3.8092	3.84342	3.90369	0.041914
ZNF567	19	-4.02647	-3.96263	-2.49124	-4.09404	0.341733	-0.505147	-0.378429	0.412369	-0.537413	0.041914
PRKACB	1	6.2754	5.98135	6.34761	6.27883	5.22595	5.11647	5.64209	5.6946	5.29548	0.046961
NCS1	9	4.95842	5.11774	5.33106	5.05147	4.05996	4.22916	4.48093	4.27035	4.69354	0.052744
ZDHHC2	8	0.34276	1.06712	1.40492	1.14118	3.04217	2.48954	2.34039	2.90514	3.08056	0.056875
ADAM8	10	5.19108	5.24276	4.99526	5.2781	4.21884	3.79541	4.41743	4.36657	4.55945	0.059766
SLCO3A1	15	2.88841	3.2853	3.45518	3.52801	2.03139	1.3499	2.47401	2.11598	2.11921	0.059766
DMKN	19	2.59802	1.97597	1.19681	1.67855	3.91697	4.40174	4.65622	3.26893	3.90737	0.06292
SERPINB9	6	4.23719	4.60975	4.64147	4.75354	5.05465	5.3982	5.67202	5.54283	5.28984	0.06766
TXN	9	9.10345	9.1394	9.18182	9.07515	8.5998	8.63463	8.67685	8.90096	8.50812	0.068745
PCSK9	1	3.11988	4.1124	3.4987	3.29828	4.66133	5.40809	5.49809	4.52626	5.54296	0.069457
CDYL2	16	2.99959	2.52387	3.22453	3.2781	1.70042	1.37317	0.861037	1.51191	2.24103	0.072086
LCE1E	1	2.30743	1.96811	0.953543	1.66085	-0.186199	0.0798158	-1.37843	0.165729	-1.31502	0.079878
CFH	1	5.90918	5.92459	6.26735	6.24098	5.55182	4.96677	5.0234	5.50346	5.40445	0.079878
PTPN13	4	3.35146	2.99157	4.01831	3.60177	1.58721	2.22117	1.9435	1.72603	2.39069	0.079878
ZNF292	6	5.75106	5.42467	5.7333	5.60929	6.13573	6.22077	6.16202	6.48888	5.97566	0.079878
RHBDL3	17	1.88841	1.22059	0.528657	1.57838	-0.705573	-0.422684	-1.37843	-0.909559	-0.899983	0.08056
ABCG1	21	4.14679	3.81654	3.57962	3.77015	3.33882	2.44081	2.91925	3.05787	2.80046	0.092452
SIRPA	20	0.65535	0.792257	0.748224	-0.321451	2.51166	2.36159	2.60646	2.69248	2.02058	0.098756
CELA3A	1	-0.523974	-0.0240308	0.781776	0.429522	-2.15303	-2.00765	-1.30043	-1.90956	-1.70734	0.099028
TLCD4	1	5.05833	4.96909	5.54218	5.13718	4.13741	4.09038	4.42031	4.7343	4.36412	0.100636
TMEM181	6	5.47735	5.68062	5.92426	5.62021	6.37053	6.30448	6.01722	6.37022	6.2728	0.107852
ATP2A3	17	7.15757	7.01656	6.76876	6.8861	6.67554	6.38931	6.37088	6.41108	6.32746	0.112414
EPN3	17	4.3687	4.54252	4.23668	4.65862	3.88339	3.51591	3.86739	3.42264	4.09679	0.131649
NEB	2	5.16335	5.10166	5.6062	5.17118	4.68903	4.4975	4.51504	4.78492	3.98441	0.1558
HS3ST1	4	5.20234	5.23459	5.7155	5.52128	4.63428	4.7439	4.57447	4.66138	5.06167	0.169855
SESN1	6	5.79317	5.61039	5.3346	5.38372	6.30117	6.37209	6.09775	6.35153	5.76535	0.169855
AC012309.1	19	-0.482153	-1.54759	-2.0762	-1.679	0.911099	0.655318	-0.419071	0.370549	0.784515	0.169855
SERPINA1	14	10.4434	10.0757	10.2196	10.7505	9.53422	9.37263	9.46924	9.35673	9.72187	0.171446
KIF26B	1	1.5075	1.76529	2.13973	2.59712	0.220427	0.616844	-0.0247918	0.165729	1.55945	0.173627
FREM2	13	3.33985	3.21728	3.86043	3.7176	2.37622	2.13531	2.19311	3.02118	2.99657	0.179388
FOXJ1	17	4.32814	4.68722	3.91059	4.56298	3.61154	3.16894	3.46007	3.40979	3.75414	0.215896
C7orf57	7	0.763603	0.991566	0.196814	0.365391	-2.80511	-0.59261	-3.22643	-0.810023	-2.0069	0.219822
GALNT8	12	3.51785	3.35629	2.64261	3.03524	2.46969	2.0073	1.44033	2.34918	1.04755	0.219822
LAPTM5	1	3.74831	2.94025	2.65625	3.011	2.04575	1.97725	2.081	2.57771	1.6677	0.224747
TNS1	2	6.39629	7.02463	6.47326	6.81535	7.21488	7.06426	7.13793	7.19129	7.31763	0.224747
SLC23A3	2	3.49709	2.97204	2.83469	2.97563	4.09834	5.06382	4.17786	3.66246	3.80639	0.224747
ALCAM	3	5.22619	5.21479	5.55133	5.6813	4.6319	4.2607	4.86104	5.18847	5.0625	0.224747
CCDC80	3	3.36584	2.90773	2.57245	2.26351	3.87135	4.16228	3.62907	3.7343	3.43987	0.224747
AADAC	3	4.25584	4.3787	4.10205	3.87942	3.4401	3.28697	3.44883	3.6296	2.26994	0.224747
PROM1	4	8.37325	7.93836	8.27345	8.28822	7.7127	7.58419	7.77583	7.89814	7.78452	0.224747
STIM2	4	6.36692	5.83827	5.8939	5.83916	5.59394	5.37678	5.35327	5.59654	5.1295	0.224747
PARM1	4	5.75707	5.56875	5.20611	5.21126	5.40921	4.49618	4.66232	4.83959	4.39201	0.224747
SLC39A8	4	5.3252	5.16321	5.28281	5.09084	4.79693	4.1319	4.40875	4.96783	4.2728	0.224747
PIM1	6	3.46271	4.05418	3.14296	3.40581	4.3833	4.43114	4.19311	4.28168	4.32057	0.224747
PNRC1	6	6.00051	5.63356	5.52557	6.04508	6.35476	6.33146	6.28414	6.31203	6.35976	0.224747
ADGRG6	6	6.10495	6.27139	6.67618	6.37119	6.99116	7.07937	6.62688	7.07831	6.79922	0.224747
AKAP12	6	4.84389	6.0444	5.77866	5.7886	6.55903	6.66919	7.01699	6.55455	7.03497	0.224747
PTPRN2	7	4.58086	3.86604	3.35006	4.04551	3.49606	2.92703	2.70431	3.19598	2.94012	0.224747
ZNF704	8	4.61738	3.66186	4.274	4.1219	3.30043	2.95428	2.9634	3.00076	3.07402	0.224747
TNFRSF11B	8	5.32961	5.02511	4.42231	4.7947	4.17381	3.8189	4.1152	4.51191	3.38013	0.224747
SNCG	10	6.33035	6.42754	6.29048	6.84627	5.86327	5.53345	5.88888	5.65758	6.21041	0.224747
NEURL1	10	5.55598	5.15111	4.7651	5.12028	4.89037	4.26537	3.90697	4.33565	4.30389	0.224747
PGGHG	11	5.21749	5.20646	4.68756	5.33083	4.51295	4.37173	3.95348	4.08399	4.96243	0.224747
IFITM2	11	6.32998	5.47408	5.69198	6.45221	5.30565	5.61257	5.47471	5.39292	5.60157	0.224747
MMP7	11	8.36835	8.27398	8.78753	9.13613	7.68932	7.4718	7.65331	7.83299	8.23875	0.224747
TMPRSS13	11	2.10966	2.44109	3.0358	2.75563	3.31827	3.50805	3.9435	3.33293	3.81033	0.224747
H2AJ	12	5.26585	5.78836	5.07354	5.26351	4.69018	4.3775	4.752	4.5322	4.92384	0.224747
SLC7A7	14	4.73508	4.97204	4.36812	4.50463	5.1973	5.43944	5.47332	5.42072	4.99397	0.224747
IRF8	16	1.92772	2.42395	1.17172	0.796731	3.90126	3.6338	3.04036	3.40462	2.73975	0.224747
UNC13D	17	5.82839	6.59515	5.92848	5.83472	6.90914	6.98364	6.88575	6.71615	6.84725	0.224747
LTBP4	19	5.15095	5.25654	4.81051	4.87559	5.9678	6.12934	5.49877	5.35923	5.45883	0.224747
CYP2S1	19	7.1615	7.51681	6.91768	7.17392	8.06029	7.88021	7.77808	7.65853	7.57416	0.224747
KCNN4	19	1.91213	2.99544	2.26365	1.47074	3.38754	3.718	3.43464	2.99389	3.51907	0.224747
KLK15	19	0.410931	-0.903736	-0.531884	-0.724806	-1.70557	-4.00765	-5.54835	-1.71691	-2.89998	0.224747
B3GALT5	21	5.35218	4.52789	5.37088	5.3047	4.43739	4.64699	4.752	4.19448	4.38013	0.224747
TFF3	21	7.66032	7.5412	6.44146	6.78427	6.15158	5.34476	5.40947	5.97002	5.2856	0.224747
COL18A1	21	4.88242	5.91695	5.163	5.64799	5.88239	5.7759	6.11075	5.78094	6.31572	0.224747
