# Supplementary material for: The receptor protein tyrosine phosphatase PTPRK promotes intestinal repair and catalysis-independent tumour suppression
Source: J Cell Sci. 2024 Jul 22;137(14):jcs261914. doi: 10.1242/jcs.261914 (PMC11298714; doi:10.1242/jcs.261914)
Supplement: Table S3. Tyrosine phosphoproteomics analysis of HT29 xenografts. [file joces-137-261914-TableS3.xlsx]

## Sheet: Ttest_p values_perseus
Master Protein Accession	Description	Gene name	Peptide Sequence	Modifications	TMT-126_wt1	TMT-127_wt2	TMT-128_wt3	TMT-129_ko1	TMT-130_ko2	TMT-131_ko3	av WT	av KO	Fold Change ko/wt	N: Student's T-test p-value wt_kopermut.FDR	C: Student's T-test Significant wt_kopermut.FDR
Q05655	Protein kinase C delta type	PRKCD	RSDSASSEPVGIYQGFEK	1xPhospho[Y13];1xTMT6plex[K18];1xTMT6plex[N-Term]	0.165367	0.409207	0.245161	1.35855	1.48896	1.14774	0.273245	1.33175	4.87384	0.000989995	+
O60716	Catenin delta-1	CTNND1	SLDNNYSTPNER	1xPhospho[Y/S];1xTMT6plex[N-Term]	0.617785	0.578005	0.712903	1.04934	1	1.29705	0.636231	1.11546	1.75323	0.00876925	0
Q14451	Growth factor receptor-bound protein 7	GRB7	VYSEDGACR	1xCarbamidomethyl[C8];1xPhospho[Y2];1xTMT6plex[N-Term]	0.527301	0.470588	0.706452	1.05592	0.886435	1.03266	0.568114	0.991672	1.74555	0.00880358	0
P54760	Ephrin type-B receptor 4	EPHB4	EIDVSYVK	1xPhospho[S/Y];1xTMT6plex[K8];1xTMT6plex[N-Term]	1.9844	1.34527	1.96129	3.47039	2.74132	3.14152	1.76365	3.11775	1.76778	0.0103516	0
Q9Y624	Junctional adhesion molecule A	F11R	VIYSQPSAR	1xPhospho[Y3];1xTMT6plex[N-Term]	0.845554	0.818414	0.76129	1.07237	1.12303	0.936236	0.808419	1.04388	1.29126	0.0181974	0
Q9NRY4	Rho GTPase-activating protein 35	ARHGAP35	NEEENIYSVPHDSTQGK	1xPhospho[Y7];1xTMT6plex[K17];1xTMT6plex[N-Term]	2.80811	2.28133	2.56129	3.57237	3.16088	3.18507	2.55024	3.30611	1.29639	0.0201872	0
P15924	Desmoplakin	DSP	YGDGIQLTR	1xPhospho[Y1];1xTMT6plex[N-Term]	1.04212	0.895141	1.22258	0.763158	0.73817	0.556765	1.05328	0.686031	0.651328	0.032993	0
Q08345	Epithelial discoidin domain-containing receptor 1	DDR1	NLYAGDYYR	1xPhospho[Y7];1xTMT6plex[N-Term]	0.580343	0.55243	0.641935	0.736842	0.675079	0.833593	0.591569	0.748505	1.26529	0.0419028	0
P98172	Ephrin-B1	EFNB1	TTENNYCPHYEK	1xCarbamidomethyl[C7];1xPhospho[Y10];1xTMT6plex[K12];1xTMT6plex[N-Term]	0.798752	0.690537	0.864516	0.898026	0.968454	0.989114	0.784602	0.951865	1.21318	0.0442344	0
Q99959	Plakophilin-2	PKP2	AGTTATYEGR	1xPhospho[Y7];1xTMT6plex[N-Term]	0.655226	0.496164	0.658065	0.763158	0.728707	0.786936	0.603151	0.7596	1.25939	0.0493926	0
Q86X29	Lipolysis-stimulated lipoprotein receptor	LSR	SSSAGGQGSYVPLLR	1xPhospho[Y10];1xTMT6plex[N-Term]	0.702028	0.537084	0.596774	0.970395	1.12618	0.74339	0.611962	0.946656	1.54692	0.0507086	0
P29317	Ephrin type-A receptor 2	EPHA2	QSPEDVYFSK	1xPhospho[Y7];1xTMT6plex[K10];1xTMT6plex[N-Term]	2.43058	2.07161	2.59677	2.72039	3.0347	2.78383	2.36632	2.84631	1.20284	0.0579835	0
P29353	SHC-transforming protein 1	SHC1	ELFDDPSYVNVQNLDK	1xPhospho[S7];1xTMT6plex[K16];1xTMT6plex[N-Term]	0.664587	0.588235	0.793548	0.828947	0.820189	0.855365	0.682123	0.834834	1.22388	0.0660535	0
P23528	Cofilin-1	CFL1	HELQANCYEEVK	1xCarbamidomethyl[C7];1xPhospho[Y8];1xTMT6plex[K12];1xTMT6plex[N-Term]	0.686427	0.531969	0.493548	0.707237	1.01893	0.771384	0.570648	0.832516	1.4589	0.079222	0
P08631	Tyrosine-protein kinase HCK	HCK	VIEDNEYTAR	1xPhospho[Y/T];1xTMT6plex[N-Term]	1.75039	2.32225	2.25484	2.32237	3.14511	3.24728	2.10916	2.90492	1.37729	0.0816807	0
Q07912	Activated CDC42 kinase 1	TNK2	YATPQVIQAPGPR	1xPhospho[T/Y];1xTMT6plex[N-Term]	6.81123	6.73146	4.2129	4.25987	4.07886	3.39969	5.91853	3.91281	0.661111	0.0878819	0
P05783	Keratin, type I cytoskeletal 18	KRT18	STFSTNYR	1xPhospho[Y7];1xTMT6plex[N-Term]	1.31357	1.22762	1.38065	1.39803	1.56151	1.40902	1.30728	1.45619	1.11391	0.0966982	0
P35579	Myosin-9	MYH9	ALELDSNLYR	1xPhospho[Y9];1xTMT6plex[N-Term]	3.34789	2.01535	2.78387	1.66447	1.94953	2.01555	2.7157	1.87652	0.690988	0.10446	0
Q00526	Cyclin-dependent kinase 3	CDK3	IGEGTYGVVYK	1xPhospho[Y6];1xTMT6plex[K11];1xTMT6plex[N-Term]	2.68019	2.15857	2.36452	2.95724	2.67823	3.98134	2.40109	3.2056	1.33506	0.130752	0
Q05655	Protein kinase C delta type	PRKCD	TGVAGEDMQDNSGTYGK	1xPhospho[T/Y];1xTMT6plex[K17];1xTMT6plex[N-Term]	0.483619	0.557545	0.825806	0.677632	0.955836	0.883359	0.622324	0.838942	1.34808	0.179293	0
P07947	Tyrosine-protein kinase Yes	YES1	LIEDNEYTAR	1xPhospho[Y/T];1xTMT6plex[N-Term]	2.31825	3.27877	2.07097	1.95066	1.86751	2.07776	2.556	1.96531	0.768901	0.188838	0
A6NMY6	Putative annexin A2-like protein	ANXA2P2	LSLEGDHSTPPSAYGSVK	1xPhospho[Y14];1xTMT6plex[K18];1xTMT6plex[N-Term]	0.574103	0.83376	0.683871	0.736842	0.85489	0.967341	0.697245	0.853024	1.22342	0.195909	0
P98172	Ephrin-B1	EFNB1	TTENNYCPHYEK	1xCarbamidomethyl[C7];2xPhospho[Y6;Y10];1xTMT6plex[K12];1xTMT6plex[N-Term]	0.808112	0.521739	0.722581	0.858553	0.794953	0.796267	0.684144	0.816591	1.1936	0.204368	0
Q00526	Cyclin-dependent kinase 3	CDK3	IGEGTYGVVYK	2xPhospho[T5;Y6];1xTMT6plex[K11];1xTMT6plex[N-Term]	8.36817	7.16624	8.09677	8.38158	5.18612	4.42302	7.87706	5.99691	0.761312	0.211678	0
P29317	Ephrin type-A receptor 2	EPHA2	VLEDDPEATYTTSGGK	1xPhospho[Y10];1xTMT6plex[K16];1xTMT6plex[N-Term]	2.08424	1.75959	2.27742	2.34868	2.2082	2.25816	2.04042	2.27168	1.11334	0.213726	0
P21709	Ephrin type-A receptor 1	EPHA1	LLDDFDGTYETQGGK	1xPhospho[Y9];1xTMT6plex[K15];1xTMT6plex[N-Term]	2.25273	1.88747	2.76452	2.51645	2.72871	2.86159	2.30157	2.70225	1.17409	0.216779	0
Q92630	Dual specificity tyrosine-phosphorylation-regulated kinase 2	DYRK2	VYTYIQSR	1xPhospho[Y4];1xTMT6plex[N-Term]	3.21061	2.50128	3.25161	3.00987	2.08202	2.22706	2.98783	2.43965	0.816528	0.219916	0
P28482	Mitogen-activated protein kinase 1	MAPK1	VADPDHDHTGFLTEYVATR	1xPhospho[Y/T];1xTMT6plex[N-Term]	0.330733	0.613811	0.667742	0.621711	0.810726	0.66563	0.537429	0.699355	1.3013	0.245553	0
P0DP23	Calmodulin-1	CALM1	DGNGYISAAELR	1xPhospho[Y5];1xTMT6plex[N-Term]	1.0702	1.04859	1.57097	0.865132	1.05047	1.06376	1.22992	0.993123	0.807469	0.263741	0
P18669	Phosphoglycerate mutase 1	PGAM1	HYGGLTGLNK	1xPhospho[Y2];1xTMT6plex[K10];1xTMT6plex[N-Term]	1.15445	6.80818	1.57097	0.891447	0.791798	0.930016	3.17787	0.871087	0.274111	0.273664	0
P49023	Paxillin	PXN	VGEEEHVYSFPNK	1xPhospho[Y8];1xTMT6plex[K13];1xTMT6plex[N-Term]	0.98908	0.705882	0.635484	0.513158	0.678233	0.684292	0.776815	0.625228	0.80486	0.281023	0
P18206	Vinculin	VCL	SFLDSGYR	1xPhospho[Y7];1xTMT6plex[N-Term]	1.49454	1.1202	1.23871	1.32895	0.747634	1.04199	1.28448	1.03952	0.809293	0.289718	0
P00533	Epidermal growth factor receptor	EGFR	GSTAENAEYLR	1xPhospho[Y9];1xTMT6plex[N-Term]	0.73947	0.516624	0.745161	0.786184	0.820189	0.696734	0.667085	0.767703	1.15083	0.295975	0
P05023	Sodium/potassium-transporting ATPase subunit alpha-1	ATP1A1	GIVVYTGDR	1xPhospho[Y5];1xTMT6plex[N-Term]	1.63807	0.26087	0.754839	1.3125	2.02839	1.05754	0.884591	1.46614	1.65743	0.306658	0
Q9H422	Homeodomain-interacting protein kinase 3	HIPK3	TVCSTYLQSR	1xCarbamidomethyl[C3];1xPhospho[Y/T];1xTMT6plex[N-Term]	3.23245	3.45269	2.7	2.75329	2.97161	2.86781	3.12838	2.86424	0.915565	0.318729	0
P49840	Glycogen synthase kinase-3 alpha	GSK3A	GEPNVSYICSR	1xCarbamidomethyl[C9];1xPhospho[Y/S];1xTMT6plex[N-Term]	8.45866	7.66752	8.31935	7.90461	7.29968	8.0902	8.14851	7.76483	0.952914	0.323712	0
Q9H1C7	Cysteine-rich and transmembrane domain-containing protein 1	CYSTM1	TTVYVVEDQR	1xPhospho[Y4];1xTMT6plex[N-Term]	1.27613	0.85422	1.15806	0.773026	1.09148	0.905132	1.09614	0.923214	0.842242	0.329719	0
P11217	Glycogen phosphorylase, muscle form	PYGM	DFYELEPHK	1xPhospho[Y3];1xTMT6plex[K9];1xTMT6plex[N-Term]	0.446178	3.94373	0.674194	0.470395	0.309148	0.59409	1.68804	0.457878	0.271249	0.33856	0
Q6UXY8	Transmembrane channel-like protein 5	TMC5	SNPYSVASR	1xPhospho[Y4];1xTMT6plex[N-Term]	1.27613	0.895141	0.825806	0.983553	0.791798	0.684292	0.999026	0.819881	0.82068	0.33891	0
A6NMY6	Putative annexin A2-like protein	ANXA2P2	SLYYYIQQDTK	1xPhospho[Y/S/T];1xTMT6plex[K11];1xTMT6plex[N-Term]	1.79719	1.46292	2.42258	1.89145	1.5489	1.23173	1.89423	1.55736	0.822158	0.377473	0
P62736	Actin, aortic smooth muscle	ACTA2	DSYVGDEAQSK	1xPhospho[S/Y];1xTMT6plex[K11];1xTMT6plex[N-Term]	0.605304	11.7391	0.745161	0.743421	0.826498	0.883359	4.3632	0.81776	0.187422	0.390867	0
P12882	Myosin-1	MYH1	NAYEESLDQLETLK	1xPhospho[Y3];1xTMT6plex[K14];1xTMT6plex[N-Term]	0.25585	2.05627	0.303226	0.480263	0.239748	0.195956	0.871781	0.305322	0.350228	0.397832	0
Q00535	Cyclin-dependent-like kinase 5	CDK5	IGEGTYGTVFK	1xPhospho[Y6];1xTMT6plex[K11];1xTMT6plex[N-Term]	0.823713	0.746803	1.01613	1.10855	0.763407	1.07932	0.862215	0.983758	1.14097	0.423473	0
O95297	Myelin protein zero-like protein 1	MPZL1	SESVVYADIR	1xPhospho[Y6];1xTMT6plex[N-Term]	0.898596	0.88491	0.967742	0.878289	0.949527	1.11664	0.917083	0.981486	1.07023	0.439732	0
Q9H3R2	Mucin-13	MUC13	DSQMQNPYSR	1xPhospho[S9];1xTMT6plex[N-Term]	0.929797	0.710997	0.983871	0.865132	1.62776	0.81804	0.874889	1.10364	1.26147	0.45281	0
Q9H3R2	Mucin-13	MUC13	DSQMQNPYSR	1xPhospho[Y/S];1xOxidation[M4];1xTMT6plex[N-Term]	4.78627	3.07417	4.34194	3.90461	6.43533	4.16174	4.06746	4.83389	1.18843	0.466697	0
P12882	Myosin-1	MYH1	ESIFCIQYNVR	1xCarbamidomethyl[C5];1xPhospho[Y8];1xTMT6plex[N-Term]	0.180967	3.92327	0.212903	0.148026	#VALUE!	0.164852	1.43905	#VALUE!	#VALUE!	0.482288	0
Q16539	Mitogen-activated protein kinase 14	MAPK14	HTDDEMTGYVATR	2xPhospho[T7;Y9];1xOxidation[M6];1xTMT6plex[N-Term]	0.929797	1.29412	0.977419	1.41447	0.611987	0.510109	1.06711	0.845523	0.792348	0.511658	0
O15551	Claudin-3	CLDN3	STGPGASLGTGYDRK	1xPhospho[Y12];1xTMT6plex[K15];1xTMT6plex[N-Term]	2.25273	0.992327	1.67742	1.52303	2.68139	1.80404	1.64083	2.00282	1.22062	0.512636	0
Q13882	Protein-tyrosine kinase 6	PTK6	LSSFTSYENPT	1xPhospho[Y7];1xTMT6plex[N-Term]	0.708268	0.455243	0.848387	0.671053	0.652997	0.426128	0.670633	0.583392	0.869913	0.56548	0
P30040	Endoplasmic reticulum resident protein 29	ERP29	FDTQYPYGEK	1xPhospho[Y7];1xTMT6plex[K10];1xTMT6plex[N-Term]	0.776911	0.624041	1.0871	0.878289	0.548896	0.749611	0.82935	0.725599	0.874901	0.567099	0
Q9HBL0	Tensin-1	TNS1	AGSLPNYATINGK	1xPhospho[S/Y];1xTMT6plex[K13];1xTMT6plex[N-Term]	7.07956	4.04604	5.31613	4.94737	6.62145	6.80249	5.48058	6.12377	1.11736	0.576541	0
Q8TE68	Epidermal growth factor receptor kinase substrate 8-like protein 1	EPS8L1	SIYEQR	1xPhospho[Y3];1xTMT6plex[N-Term]	0.98908	0.55243	0.919355	0.733553	0.842271	0.615863	0.820288	0.730562	0.890617	0.582879	0
Q16539	Mitogen-activated protein kinase 14	MAPK14	HTDDEMTGYVATR	1xPhospho[Y9];1xTMT6plex[N-Term]	0.967239	1.54476	0.53871	1.16447	1.21136	1.15397	1.0169	1.1766	1.15704	0.613538	0
P00558	Phosphoglycerate kinase 1	PGK1	YSLEPVAVELK	1xPhospho[Y/S];1xTMT6plex[K11];1xTMT6plex[N-Term]	0.876755	0.629156	1.03226	0.805921	0.763407	0.780715	0.846056	0.783348	0.925881	0.623322	0
O15551	Claudin-3	CLDN3	VVYSAPR	1xPhospho[S4];1xTMT6plex[N-Term]	1.29173	1.00767	1.08065	1.00658	1.3123	0.808709	1.12668	1.04253	0.925309	0.645495	0
P27986	Phosphatidylinositol 3-kinase regulatory subunit alpha	PIK3R1	LHEYNTQFQEK	1xPhospho[Y4];1xTMT6plex[K11];1xTMT6plex[N-Term]	0.48986	0.629156	0.7	0.513158	0.511041	0.674961	0.606339	0.566387	0.93411	0.652386	0
P29317	Ephrin type-A receptor 2	EPHA2	TYVDPHTYEDPNQAVLK	1xPhospho[Y/T];1xTMT6plex[K17];1xTMT6plex[N-Term]	3.53198	2.96675	4.02903	3.18092	3.32177	3.5521	3.50926	3.3516	0.955073	0.653336	0
P15924	Desmoplakin	DSP	YEVTSGGGGTSR	1xPhospho[Y1];1xTMT6plex[N-Term]	1.06396	0.803069	0.787097	0.848684	0.892744	0.774495	0.884709	0.838641	0.947928	0.65686	0
Q16539	Mitogen-activated protein kinase 14	MAPK14	HTDDEMTGYVATR	1xPhospho[T/Y];1xOxidation[M6];1xTMT6plex[N-Term]	0.686427	1.0844	0.73871	0.555921	0.757098	0.96112	0.836512	0.758046	0.906199	0.670319	0
P49840	Glycogen synthase kinase-3 alpha	GSK3A	GEPNVSYICSR	1xCarbamidomethyl[C9];1xTMT6plex[N-Term]	0.876755	1.289	1.38065	1.42763	1.06309	1.2535	1.18213	1.24807	1.05578	0.742611	0
O60547	GDP-mannose 4,6 dehydratase	GMDS	YYRPTEVDFLQGDCTK	1xCarbamidomethyl[C14];1xPhospho[T5];1xTMT6plex[K16];1xTMT6plex[N-Term]	1.12324	0.838875	0.832258	0.993421	0.652997	1.01089	0.931459	0.885768	0.950947	0.77714	0
Q86VE9	Serine incorporator 5	SERINC5	YAAPELEIAR	1xPhospho[Y1];1xTMT6plex[N-Term]	1.14821	0.388747	1.01613	0.914474	0.917981	0.494557	0.851027	0.775671	0.911452	0.79634	0
Q06124	Tyrosine-protein phosphatase non-receptor type 11	PTPN11	IQNTGDYYDLYGGEK	1xPhospho[Y7];1xTMT6plex[K15];1xTMT6plex[N-Term]	0.48986	0.501279	0.787097	0.858553	0.621451	0.426128	0.592745	0.635377	1.07192	0.801112	0
Q05397	Focal adhesion kinase 1	PTK2	YMEDSTYYK	1xPhospho[Y7];1xOxidation[M2];1xTMT6plex[K9];1xTMT6plex[N-Term]	0.929797	1.19182	1.06452	1.10526	0.85489	1.14152	1.06204	1.03389	0.973494	0.822659	0
P07947	Tyrosine-protein kinase Yes	YES1	GAYSLSIR	1xPhospho[S4];1xTMT6plex[N-Term]	2.12793	1.74936	2.2	2.64145	1.50158	1.66407	2.02576	1.9357	0.955542	0.825387	0
Q12929	Epidermal growth factor receptor kinase substrate 8	EPS8	VYSQITVQK	1xPhospho[Y/S];1xTMT6plex[K9];1xTMT6plex[N-Term]	5.60374	3.61125	4.79677	5.00329	4.47319	4.20529	4.67059	4.56059	0.976448	0.868704	0
Q08345	Epithelial discoidin domain-containing receptor 1	DDR1	NLYAGDYYR	2xPhospho[Y3;Y7];1xTMT6plex[N-Term]	20.0562	11.023	13.071	18.602	11.8044	12.1058	14.7167	14.1707	0.962899	0.884258	0
Q6UXY8	Transmembrane channel-like protein 5	TMC5	SNAYSAASR	1xPhospho[Y4];1xTMT6plex[N-Term]	0.823713	0.578005	0.722581	0.779605	0.757098	0.541213	0.7081	0.692639	0.978166	0.889227	0
Q8NFJ5	Retinoic acid-induced protein 3	GPRC5A	SYGVENR	1xPhospho[Y2];1xTMT6plex[N-Term]	1.01092	0.526854	0.935484	0.940789	0.908517	0.59409	0.82442	0.814466	0.987926	0.960027	0
Q86Z02	Homeodomain-interacting protein kinase 1	HIPK1	AVCSTYLQSR	1xCarbamidomethyl[C3];1xPhospho[Y/S/T];1xTMT6plex[N-Term]	1.61622	1.64194	1.68387	2.13487	1.26183	1.5832	1.64735	1.65997	1.00766	0.962999	0
O75056	Syndecan-3	SDC3	QEEFYA	1xPhospho[Y5];1xTMT6plex[N-Term]	0.708268	0.721228	0.712903	0.657895	0.539432	0.96112	0.714133	0.719482	1.00749	0.968076	0
